# Supplementary material for: A Preclinical Model to Assess Intestinal Barrier Integrity Using Canine Enteroids and Colonoids
Source: Biology (Basel). 2025 Mar 6;14(3):270. doi: 10.3390/biology14030270 (PMC11939752; doi:10.3390/biology14030270)
Supplement: Supplementary file 1 [file biology-14-00270-s001.zip]

Archive with 1 entries (1 files):
- biology-3492803-supplementary.pdf
